# Supplementary material for: The Immediate Effect of Sildenafil on Right Ventricular Function in Patients with Heart Failure Measured by Cardiac Magnetic Resonance: A Randomized Control Trial
Source: PLoS One. 2015 Mar 20;10(3):e0119623. doi: 10.1371/journal.pone.0119623 (PMC4368670; doi:10.1371/journal.pone.0119623)
Supplement: S1 Sildenafil Data Bank — (XLSX) [file pone.0119623.s004.xlsx]

## Sheet: Recovered_Sheet1
Número	Sexo	Sildenafil	Efeito_Adverso	Idade	Psistolica	PDiastólica	IMC	MedicExtra_24h	QualMedExtra	AlterouDose_semana	HAS	ICC	DM2	InsuficRenal	Hepatite	AnemiaFalciforme	Asma	MielomaMúltiplo	DLP	Tabagismo	Arritmia	Dispneia	AVC	IAM	Cateterismo	Angioplastia	Revasc	Chagas	Outros	IECA	BRA	BCC	BBloq	HCTZ	Furosemida	Espirono	Digitalico	Amiodarona	Hidralazina	Nitrato	Antiagregante	Anticoagulante	Estatina	Penicilina	Outrosmedicamentos	HFInfarto	HFOutrasDoenças	PSAP	VDFE_PRÉ
#NULL!	2	1	2	62	999	999	21.56	9	9	9	2	1	2	2	2	2	2	2	1	2	2	2	2	1	1	2	2	1	2	1	2	2	1	2	1	1	2	2	2	2	2	1	2	2	2	1	1	#NULL!	251
#NULL!	1	1	2	58	115	70	26.4	9	9	9	1	1	2	2	2	2	2	2	2	1	2	2	2	1	1	2	2	2	2	2	1	2	1	2	1	1	1	2	2	2	1	2	1	2	2	2	2	47	197
#NULL!	2	1	2	60	999	999	23.43	2	8	2	1	1	1	1	2	2	2	2	2	2	2	1	2	1	1	2	1	2	2	1	2	2	2	2	1	1	1	2	2	2	2	1	1	2	1	2	1	81	209
#NULL!	2	1	2	50	140	85	27.885	2	8	1	1	1	2	2	2	2	2	2	1	1	1	1	2	1	1	2	1	2	2	1	2	2	1	2	2	2	2	2	2	2	1	2	1	2	2	1	2	#NULL!	242
#NULL!	1	1	2	68	120	80	23.1	1	9	2	1	1	2	2	2	2	2	2	1	2	2	1	2	1	1	2	2	2	2	2	1	2	1	2	2	1	2	2	2	2	1	2	1	2	2	1	1	53	201
#NULL!	2	1	1	49	90	60	19.81	9	9	9	2	1	2	2	2	2	2	2	1	1	2	1	2	2	2	2	2	1	2	1	2	2	1	2	1	1	1	2	2	2	2	2	1	2	1	2	2	14	343
#NULL!	1	1	2	48	999	999	999	9	9	9	1	1	2	2	2	2	2	2	2	2	2	2	2	2	2	2	2	2	1	2	2	2	1	2	1	1	1	2	2	2	2	2	2	2	1	9	1	33	264
#NULL!	2	1	2	41	100	70	31.4	2	8	2	2	1	2	2	2	2	1	2	2	1	1	2	2	2	2	2	2	2	2	1	2	2	2	2	1	1	1	2	2	2	1	2	1	2	1	9	9	43	287
#NULL!	2	1	2	51	140	90	33.2	2	8	2	1	1	2	2	2	2	2	2	2	2	2	1	2	2	2	2	2	2	2	2	1	2	1	2	1	1	1	2	2	2	1	2	2	2	2	2	1	75	192
#NULL!	2	1	2	82	110	70	23.37	2	8	2	1	1	2	2	2	2	2	2	2	1	2	1	2	2	2	2	2	2	1	2	1	2	1	2	1	1	1	2	2	2	2	2	2	2	2	2	1	26	262
#NULL!	2	1	2	64	999	999	999	2	8	2	1	1	2	2	2	2	2	2	1	2	2	1	2	2	2	2	2	2	1	1	1	2	1	2	1	2	2	2	2	2	2	2	2	2	2	2	2	#NULL!	532
#NULL!	2	1	2	64	999	999	26.3	9	9	9	1	1	2	2	2	2	2	2	1	2	1	2	2	2	2	2	2	2	1	2	1	2	1	2	1	1	1	2	2	2	2	2	1	2	2	1	1	77	206
#NULL!	2	1	2	53	110	70	25.5	9	9	9	1	1	1	2	2	2	2	2	1	2	2	2	1	2	2	2	2	2	2	1	2	2	1	2	1	2	1	2	2	2	2	2	1	2	1	1	1	50	147
#NULL!	2	2	2	88	110	50	19.377	2	8	2	2	1	2	2	2	2	2	2	2	2	1	1	2	1	1	2	2	2	2	1	2	2	1	2	1	2	1	2	2	2	1	2	1	2	2	2	2	42	531
#NULL!	2	2	2	77	135	80	22.2	2	8	2	1	1	2	2	2	2	2	2	1	2	2	2	2	1	1	2	2	2	2	2	1	2	1	2	1	1	2	2	2	2	1	2	1	2	2	2	2	51	143
#NULL!	1	2	2	65	110	80	23.1	2	8	1	1	1	2	2	2	2	2	2	2	2	2	1	2	2	2	2	2	1	2	1	2	2	1	2	1	1	2	2	2	2	2	2	2	2	2	2	1	48	317
#NULL!	2	2	2	63	110	60	17.93	2	8	2	1	1	2	2	2	2	2	2	2	1	1	1	2	2	2	2	2	2	2	1	2	2	1	2	2	2	1	2	2	2	2	2	2	2	2	1	1	35	286
#NULL!	1	2	2	33	130	80	32.769	2	8	1	1	1	2	2	2	2	2	2	2	2	1	2	2	2	2	2	2	2	2	1	2	2	1	1	1	1	1	2	2	2	2	2	2	2	2	1	1	#NULL!	228
#NULL!	2	2	2	50	110	70	21.298	2	8	1	2	1	2	2	2	2	2	2	1	1	1	1	2	2	2	2	2	2	1	2	1	2	1	2	1	1	1	2	1	2	2	2	2	2	2	1	2	86	343
#NULL!	1	2	2	61	120	70	999	2	8	2	2	1	1	2	2	2	2	2	1	2	1	2	1	2	1	2	2	2	2	2	1	2	1	2	1	2	1	2	2	2	1	2	1	2	2	1	1	34	154
#NULL!	2	2	2	67	140	100	27.72	2	8	2	1	1	2	2	2	2	2	2	2	2	1	2	2	2	1	2	2	2	1	2	1	2	1	2	2	1	2	2	2	2	2	2	2	2	2	2	2	#NULL!	190
#NULL!	2	2	2	68	110	80	25.71	2	8	2	1	1	1	2	2	2	2	2	1	1	2	2	2	2	1	2	2	2	1	1	2	2	1	2	1	1	1	2	2	2	1	2	1	2	1	2	2	#NULL!	213
#NULL!	1	2	2	47	100	70	23	1	1	2	2	1	2	2	2	2	2	2	2	2	2	1	2	2	2	2	2	2	2	1	2	2	1	2	1	1	1	2	2	2	2	2	2	2	2	1	1	65	279
#NULL!	2	2	2	62	140	90	23.5	2	8	2	1	1	2	2	2	2	2	2	2	2	2	2	2	2	2	2	2	2	2	1	2	2	1	2	1	1	1	2	2	2	2	2	2	2	2	2	1	#NULL!	154
[truncated: 88 more columns]
